# Supplementary material for: Social Isolation Among Individuals with Incontinence: A Scoping Review
Source: Nurs Rep. 2025 Oct 24;15(11):375. doi: 10.3390/nursrep15110375 (PMC12655203; doi:10.3390/nursrep15110375)
Supplement: Supplementary file 1 [file nursrep-15-00375-s001.zip]

Archive with 1 entries (1 files):
- nursrep-3912388-supplementary.pdf
